# Supplementary material for: Directional changes in Levallois core technologies between Eastern Africa, Arabia, and the Levant during MIS 5
Source: Sci Rep. 2021 Jun 1;11:11465. doi: 10.1038/s41598-021-90744-z (PMC8169925; doi:10.1038/s41598-021-90744-z)
Supplement: Supplementary file 3 — Supplementary Information 3. [file 41598_2021_90744_MOESM3_ESM.csv]

Site	Region	E	N	RawMat	Weight	MaxDimension	AxialLength	ProxAxialWidth	MedAxialWidth	DistAxialWidth	Elongation	ProxShp	DistShp	Flatness	MedThickness	PlatformWidth	IPA	Scars_greater_than_5mm	DominantScarLength	DominantScarProxWidth	DominantScarMedWidth	DominantScarDistWidth	ScarElong	ScarProxShp	ScarDistShp	ScarFaceAreaRatio	Ptype	Ttype2	DSP2
A5	Africa	40.537	10.393	Igneous	30.1	26.45	34.96	32.68	38.36	25.24	0.91	0.85	1.52	2.52	15.23	30.13	71	4	28.26	24.87	19.41	6.02	1.14	1.28	3.22	0.52	Multi-Facet	Success	Other
A5	Africa	40.537	10.393	Igneous	61.4	43.6	45.75	39.84	39.93	28.88	0.98	1	1.38	1.59	25.08	29.28	71	5	41.71	26.4	17.89	4.36	1.58	1.48	4.1	0.52	Multi-Facet	Success	Other
A5	Africa	40.537	10.393	Igneous	98.5	62.72	61.27	46.04	53.31	43.45	1.13	0.86	1.23	2.54	21.02	37.52	72	6	31.87	25.04	27.6	21.21	1.15	0.91	1.3	0.27	Multi-Facet	Success	Other
Skhul	Levant	34.9643	32.64215	Chert	20.1	37.79	35.78	31.47	30.84	24.91	1.13	1.02	1.24	1.93	16.01	19.27	73	11	20.17	NA	NA	NA	NA	NA	NA	NA	Multi-Facet	Failed	Other
Skhul	Levant	34.9643	32.64215	Chert	68.5	50.31	46.78	42.67	45.84	41.48	1	0.93	1.11	1.54	29.67	42.98	78	11	22.84	18.87	24.64	20.52	0.93	0.77	1.2	0.26	Multi-Facet	Failed	Other
Skhul	Levant	34.9643	32.64215	Chert	46	56.95	46.4	40.17	49.37	37.99	1.02	0.81	1.3	3.3	14.95	37.44	75	6	30.41	17.28	13.22	1.46	1.76	1.31	9.05	0.25	Multi-Facet	Success	Other
Skhul	Levant	34.9643	32.64215	Chert	54	65.47	63.68	28.77	62.65	46.67	1.02	0.46	1.34	5.17	12.11	49.85	50	5	59.63	28.48	57.07	54.18	1.04	0.5	1.05	0.86	Multi-Facet	Failed	Other
Skhul	Levant	34.9643	32.64215	Chert	397.2	109.72	80.72	68.06	108.47	102.79	0.75	0.63	1.06	2.06	52.59	65.31	70	7	38.49	34.99	45.44	45.25	0.85	0.77	1	0.2	Multi-Facet	Success	Other
Qafzeh	Levant	35.29022246	32.70199546	Chert	22.2	39.29	30.14	32.99	38.39	27.56	0.79	0.86	1.39	1.98	19.4	11.2	70	5	17.54	9.88	14.68	10.11	1.19	0.67	1.45	0.22	Dihedral	Success	Other
Qafzeh	Levant	35.29022246	32.70199546	Chert	51.9	66.41	62.4	52.02	46.53	43.44	1.2	1.12	1.07	3.29	14.14	32.47	63	8	31.33	17.18	35.88	39.6	0.79	0.48	0.91	0.38	Multi-Facet	Failed	Other
A5	Africa	40.537	10.393	Igneous	13.6	27.43	26.14	23.87	22.89	21.49	1	1.04	1.07	1.53	14.98	18.25	65	6	14.53	14.63	12.71	10.32	0.99	1.15	1.23	0.31	Multi-Facet	Failed	Other
A5	Africa	40.537	10.393	Igneous	15.8	33.64	34.45	27.9	27.14	25.72	1.24	1.03	1.06	1.99	13.62	25.1	65	5	16.02	16.49	14.08	11.13	0.97	1.17	1.27	0.28	Multi-Facet	Failed	Other
A5	Africa	40.537	10.393	Igneous	2.6	24.23	25.01	11.35	14.23	14.7	1.46	0.8	0.97	2.82	5.04	13.64	67	6	8.02	9.9	7.42	4.84	0.81	1.33	1.53	0.18	Multi-Facet	Success	Centripetal
A5	Africa	40.537	10.393	Igneous	28.2	38.07	38.27	32.12	30.67	21.86	1.09	1.05	1.4	1.86	16.51	24	75	12	16.52	12.99	15.16	12.69	1.09	0.86	1.19	0.19	Multi-Facet	Failed	Centripetal
A5	Africa	40.537	10.393	Igneous	26.6	29.81	30.1	28.52	22.8	19.98	0.84	1.25	1.14	1.07	21.27	22.15	79	9	25.85	19.34	21.71	14.68	1.19	0.89	1.48	0.52	Multi-Facet	Success	Centripetal
A5	Africa	40.537	10.393	Igneous	20.5	33.4	36.65	27.01	30.12	25.9	1.15	0.9	1.16	2.15	13.99	24.34	77	9	19.61	16.62	15.57	15.03	1.18	1.07	1.04	0.28	Multi-Facet	Success	Centripetal
A5	Africa	40.537	10.393	Igneous	48.4	40.17	41.24	35.78	37.67	28.23	1.08	0.95	1.33	1.87	20.1	26.8	65	11	12.17	18.77	16.28	14.35	0.65	1.15	1.13	0.14	Multi-Facet	Failed	Centripetal
A5	Africa	40.537	10.393	Igneous	63.3	45.25	45.28	39.61	33	20.39	1.14	1.2	1.62	1.12	29.41	26.62	78	12	40	20.05	17.74	6.18	2	1.13	2.87	0.44	Multi-Facet	Success	Centripetal
A5	Africa	40.537	10.393	Igneous	20.4	34.43	35.08	30.18	27.57	10.16	1.17	1.09	2.71	1.52	18.14	17.99	70	7	14.49	10.61	11.94	10.44	1.21	0.89	1.14	0.16	Multi-Facet	Failed	Centripetal
A5	Africa	40.537	10.393	Igneous	53.4	52.37	52.34	35.67	51.28	39.15	1.03	0.7	1.31	3.78	13.57	30.92	76	17	33.86	19.91	14.25	10.25	1.7	1.4	1.39	0.25	Multi-Facet	Success	Centripetal
A5	Africa	40.537	10.393	Igneous	26.1	37.69	37.48	29.26	32.09	21.19	1.15	0.91	1.51	1.48	21.67	15.57	61	7	21.32	16.57	14.3	11.16	1.29	1.16	1.28	0.29	Multi-Facet	Success	Centripetal
A5	Africa	40.537	10.393	Igneous	NA	28.25	28.62	15.78	23.74	24.69	1.14	0.66	0.96	2.47	9.62	14.8	73	4	24.06	8.43	7.47	5.72	2.85	1.13	1.31	0.28	Multi-Facet	Success	Centripetal
A5	Africa	40.537	10.393	Igneous	23.2	44.76	43.34	35.02	37.91	23.88	1.03	0.92	1.59	3.24	11.71	25.22	62	10	18.34	13.1	12.1	11.97	1.4	1.08	1.01	0.13	Multi-Facet	Failed	Centripetal
A5	Africa	40.537	10.393	Igneous	33.9	38.75	39.19	21.14	32.37	20.47	1.17	0.65	1.58	1.41	22.92	24.27	68	7	23.5	14.73	13.63	6.81	1.6	1.08	2	0.26	Multi-Facet	Success	Centripetal
A5	Africa	40.537	10.393	Igneous	39.9	37.7	38.36	31.34	41.61	25.96	0.87	0.75	1.6	2.08	19.97	28.19	70	9	25	15.03	19.19	12.73	1.3	0.78	1.51	0.28	Multi-Facet	Success	Centripetal
A5	Africa	40.537	10.393	Igneous	16.4	31.62	31.23	27.59	27.35	15.23	1.02	1.01	1.8	1.76	15.54	24.85	67	5	21.69	20.86	15.62	4.3	1.04	1.34	3.63	0.47	Multi-Facet	Success	Centripetal
A5	Africa	40.537	10.393	Igneous	23.7	37.43	37.33	29.44	30.51	18.39	1.18	0.96	1.66	2.01	15.18	24.01	65	6	32.02	16.86	15.27	2.53	1.9	1.1	6.04	0.46	Multi-Facet	Success	Centripetal
A5	Africa	40.537	10.393	Igneous	27.7	36.44	36.46	28.19	37.48	26.99	0.95	0.75	1.39	2.31	16.2	19.22	80	7	19.3	16.93	15.77	11.68	1.14	1.07	1.35	0.23	Multi-Facet	Failed	Centripetal
A5	Africa	40.537	10.393	Igneous	22.5	36.09	40.91	35.78	39.96	31.99	0.99	0.9	1.25	2.79	14.32	23.59	70	8	34.22	17.3	19.71	10.78	1.74	0.88	1.83	0.4	Multi-Facet	Success	Centripetal
A5	Africa	40.537	10.393	Igneous	91.4	63.55	64.27	46.15	41.54	34.75	1.38	1.11	1.2	1.74	23.84	31.38	52	13	21.23	20.97	8.73	13.78	1.01	2.4	0.63	0.15	Multi-Facet	Success	Centripetal
A5	Africa	40.537	10.393	Igneous	38.2	37.92	39.04	30.52	36.1	25.78	1.07	0.85	1.4	1.81	19.96	29.28	70	6	34.1	26.3	14.8	8.63	1.3	1.78	1.71	0.63	Multi-Facet	Success	Centripetal
A5	Africa	40.537	10.393	Igneous	46.3	48.92	48.17	29.4	44.15	27.45	1.12	0.67	1.61	2.48	17.79	25.97	82	8	33.21	18.46	19.29	5.12	1.72	0.96	3.77	0.31	Multi-Facet	Success	Centripetal
A5	Africa	40.537	10.393	Igneous	53.7	40.39	41.92	39.52	45.38	34.99	0.8	0.87	1.3	2.32	19.52	29.2	70	8	26.1	16.44	14.74	11.67	1.59	1.12	1.26	0.2	Multi-Facet	Success	Centripetal
A5	Africa	40.537	10.393	Igneous	42.2	46.14	42.9	17.28	31.8	20.55	1.31	0.54	1.55	1.21	26.19	23	73	5	36.48	17.92	19.41	5.74	1.88	0.92	3.38	0.5	Multi-Facet	Success	Centripetal
A5	Africa	40.537	10.393	Igneous	90.7	51.8	46.7	43.55	45.59	31.92	0.96	0.96	1.43	1.4	32.64	31.62	70	8	21.71	7.61	9.1	6.62	2.39	0.84	1.37	0.09	Multi-Facet	Failed	Centripetal
A5	Africa	40.537	10.393	Igneous	95.7	53.78	52.39	47.79	48.13	35.73	1.08	0.99	1.35	1.7	28.24	28.23	72	9	20.02	13.62	17.19	17.98	1.11	0.79	0.96	0.14	Dihedral	Failed	Centripetal
A5	Africa	40.537	10.393	Igneous	27.8	33.63	34.2	34.32	32	23.54	1.02	1.07	1.36	1.58	20.25	24.34	75	4	19.94	19.43	14.32	10.49	1.03	1.36	1.37	0.34	Dihedral	Success	Centripetal
A5	Africa	40.537	10.393	Igneous	66.3	51.65	51.88	37.74	52.49	36.5	1	0.72	1.44	3.2	16.41	29.54	72	9	40.29	17.85	21.38	10.03	1.88	0.83	2.13	0.32	Multi-Facet	Success	Centripetal
A5	Africa	40.537	10.393	Igneous	66.1	48.7	48.92	37.27	40.43	31.06	1.11	0.92	1.3	1.38	29.23	25.51	70	7	23.75	16.67	22.22	23.53	1.01	0.75	0.94	0.26	Multi-Facet	Failed	Centripetal
A5	Africa	40.537	10.393	Igneous	43.7	54.06	49.92	33.47	30.99	10.3	1.32	1.08	3.01	1.54	20.16	23.25	65	6	19.76	15.02	17.19	14.61	1.15	0.87	1.18	0.18	Multi-Facet	Success	Centripetal
A5	Africa	40.537	10.393	Igneous	141.2	66.18	69.35	48.38	55.27	50.05	1.23	0.88	1.1	1.86	29.71	27.72	73	12	48.91	20.12	26.45	13.46	1.85	0.76	1.97	0.33	Plain	Success	Centripetal
A5	Africa	40.537	10.393	Igneous	72.7	55.71	53.83	40.9	61.03	45.55	0.85	0.67	1.34	2.34	26.06	25.66	74	10	32.05	20.02	20.35	19.25	1.57	0.98	1.06	0.19	Plain	Success	Centripetal
A5	Africa	40.537	10.393	Igneous	59.2	45.83	45.76	46.65	41.23	23.34	1.02	1.13	1.77	1.56	26.43	32.3	65	6	33.69	23.66	23.46	17.28	1.42	1.01	1.36	0.39	Multi-Facet	Success	Centripetal
A5	Africa	40.537	10.393	Igneous	37.9	39.69	37.56	41.83	37.32	16.21	0.82	1.12	2.3	2	18.66	24.91	65	5	33.02	14.83	11.4	2.51	2.23	1.3	4.54	0.29	Multi-Facet	Success	Centripetal
A5	Africa	40.537	10.393	Igneous	55.5	46.57	45.36	43.78	44.3	32.07	0.95	0.99	1.38	1.78	24.86	27.3	70	6	26.4	19.08	18	15.84	1.38	1.06	1.14	0.23	Multi-Facet	Success	Centripetal
A5	Africa	40.537	10.393	Igneous	69.9	47.26	45.5	49.42	49.5	32.1	0.92	1	1.54	2.04	24.24	32.26	79	6	22.56	21.91	21.76	16.59	1.03	1.01	1.31	0.22	Multi-Facet	Failed	Centripetal
A5	Africa	40.537	10.393	Igneous	198.8	66.79	65.56	47.38	61.57	36.28	0.95	0.77	1.7	1.76	35.07	39.86	76	12	49.21	30.35	27.39	26.64	1.62	1.11	1.03	0.33	Multi-Facet	Success	Centripetal
A5	Africa	40.537	10.393	Igneous	43.7	41.91	40.84	39.76	46.52	36.37	0.87	0.85	1.28	3.23	14.42	24.54	75	5	30.95	21.48	22.09	18.93	1.4	0.97	1.17	0.36	Multi-Facet	Success	Centripetal
A5	Africa	40.537	10.393	Igneous	160.3	64.21	64.17	36.86	55.1	43.44	1.17	0.67	1.27	1.43	38.63	34.3	60	9	42.47	30.43	22.56	22.56	1.4	1.35	1	0.37	Multi-Facet	Success	Centripetal
A5	Africa	40.537	10.393	Igneous	130	48.38	50.06	56.79	45.32	23.8	0.85	1.25	1.9	1.1	41.12	39.08	78	6	26.04	25.71	21.95	13.7	1.01	1.17	1.6	0.23	Multi-Facet	Success	Centripetal
A5	Africa	40.537	10.393	Igneous	186	53.91	54.37	49.39	53.78	39.88	0.92	0.92	1.35	1.27	42.26	40.38	83	6	30.09	26.43	21.78	7.79	1.14	1.21	2.8	0.25	Multi-Facet	Success	Centripetal
A5	Africa	40.537	10.393	Igneous	162.3	60.75	57.96	47.75	49.66	37.82	1.11	0.96	1.31	1.22	40.62	30.67	76	5	35.74	23.31	20.75	18.18	1.53	1.12	1.14	0.27	Multi-Facet	Failed	Centripetal
A5	Africa	40.537	10.393	Igneous	341.9	73.07	74.48	61.53	72.16	41.52	0.99	0.85	1.74	1.4	51.42	32.69	90	8	24.82	17.04	18.71	13.03	1.33	0.91	1.44	0.08	Multi-Facet	Failed	Centripetal
A5	Africa	40.537	10.393	Igneous	287.5	65.92	67.67	65.55	67.26	42.83	0.92	0.97	1.57	1.68	40.03	57.49	73	7	64.17	36.53	36.86	28.4	1.74	0.99	1.3	0.47	Multi-Facet	Failed	Centripetal
A5	Africa	40.537	10.393	Igneous	136.9	47.62	47.51	81.61	82.49	64.78	0.48	0.99	1.27	3.33	24.78	31.21	76	5	23.08	19.61	19.59	14.22	1.18	1	1.38	0.1	Multi-Facet	Failed	Centripetal
BNS	Africa	35.97851883	4.468124171	CCS	7.8	24.46	24.31	19.9	23.51	15.07	1.02	0.85	1.56	1.87	12.56	8.78	75	20	14.61	4.86	5.37	2.48	2.72	0.91	2.17	0.14	Multi-Facet	Success	Centripetal
BNS	Africa	35.97851883	4.468124171	CCS	11.4	28.37	23.42	16.69	23.37	14.85	0.82	0.71	1.57	1.41	16.62	13.09	82	10	7.37	10.99	15.04	12.45	0.49	0.73	1.21	0.17	Cortical	Failed	Centripetal
BNS	Africa	35.97851883	4.468124171	CCS	6.1	29.4	29.9	24.56	25.3	17.4	1.04	0.97	1.45	3.46	7.32	16.85	78	7	25.71	11.51	8.71	7.72	2.23	1.32	1.13	0.34	Multi-Facet	Success	Centripetal
BNS	Africa	35.97851883	4.468124171	CCS	15.4	28.84	30.09	22.48	30.6	24.71	0.98	0.73	1.24	1.96	15.6	18.74	78	6	6.88	13.45	12.04	13.15	0.51	1.12	0.92	0.1	Multi-Facet	Failed	Centripetal
BNS	Africa	35.97851883	4.468124171	CCS	13.3	35.33	NA	27.51	23.06	7.15	NA	1.19	3.23	1.6	14.39	20.97	NA	8	NA	NA	NA	NA	NA	NA	NA	NA	Multi-Facet	NA	Centripetal
A5	Africa	40.537	10.393	CCS	15.9	32.11	32.28	28.6	23.61	18.11	1.04	1.21	1.3	1.68	14.04	19.35	69	7	12.14	8.5	11.31	12.95	0.94	0.75	0.87	0.16	Multi-Facet	Failed	Centripetal
BNS	Africa	35.97851883	4.468124171	CCS	3.1	21.74	21.88	13.51	18.34	15.47	0.94	0.74	1.19	3.33	5.51	10.87	75	8	15.34	5.17	7.89	9.57	1.6	0.66	0.82	0.29	Multi-Facet	Failed	Centripetal
BNS	Africa	35.97851883	4.468124171	CCS	10.8	32.78	31.4	26.4	23.88	14.74	1.15	1.11	1.62	1.97	12.14	21.59	60	8	5.43	16.27	15.47	14.33	0.33	1.05	1.08	0.1	Multi-Facet	Failed	Centripetal
BNS	Africa	35.97851883	4.468124171	CCS	13.9	25.32	26.95	29.56	33.52	29.27	0.8	0.88	1.15	2.57	13.05	21.23	71	8	20.24	13.88	15.76	13.92	1.28	0.88	1.13	0.35	Cortical	Success	Centripetal
BNS	Africa	35.97851883	4.468124171	CCS	15.7	36.65	35.26	20.67	28.65	11.88	1.23	0.72	2.41	2.3	12.44	15.4	72	5	20.52	5.66	6.73	3.16	3.05	0.84	2.13	0.14	Multi-Facet	Failed	Centripetal
A5	Africa	40.537	10.393	Chert	7	22.3	22.44	19.76	24.3	13.51	0.86	0.81	1.8	2.04	11.91	18.34	64	8	22.69	16.18	13.76	3.91	1.4	1.18	3.52	0.62	Multi-Facet	Success	Centripetal
A5	Africa	40.537	10.393	Chert	19.8	24.32	26.62	30.9	30.43	21.84	0.73	1.02	1.39	1.8	16.89	28.5	78	9	20.9	23.35	18.84	14.74	0.9	1.24	1.28	0.51	Multi-Facet	Success	Centripetal
A5	Africa	40.537	10.393	Chert	20.6	33.13	32.86	30.12	36.22	31.87	0.92	0.83	1.14	1.83	19.8	27.98	75	10	11.78	14.98	14.92	12.22	0.79	1	1.22	0.15	Multi-Facet	Success	Centripetal
A5	Africa	40.537	10.393	Chert	19.1	30.54	30.96	21.17	28.63	18.01	0.97	0.74	1.59	1.62	17.68	17.19	60	8	27.57	10.49	11.12	9.93	2.48	0.94	1.12	0.31	Multi-Facet	Failed	Centripetal
A5	Africa	40.537	10.393	Chert	17.2	31.39	30.69	27.91	22.54	23.37	1.07	1.24	0.96	1.22	18.5	22.66	68	6	20.37	18.36	15.86	10.16	1.11	1.16	1.56	0.43	Multi-Facet	Success	Centripetal
AlWusta	Arabia	39.397	27.418	Chert	3.6	21.69	19.11	12.05	13.17	10.18	1.45	0.91	1.29	1.43	9.19	11.47	70	6	14.36	9.2	8.59	5.16	1.56	1.07	1.66	0.53	Dihedral	Success	Centripetal
AlWusta	Arabia	39.397	27.418	Chert	3.6	18.43	18.52	11.23	14.17	8.63	1.11	0.79	1.64	1.73	8.18	10.05	95	6	15.09	7.56	7.72	7.2	1.95	0.98	1.07	0.38	Multi-Facet	Success	Centripetal
AlWusta	Arabia	39.397	27.418	Chert	3.2	13.61	14.07	11.47	12.97	12.6	0.89	0.88	1.03	1.37	9.46	10.07	75	4	6.88	10.04	11.13	11.14	0.62	0.9	1	0.34	Multi-Facet	Success	Centripetal
AlWusta	Arabia	39.397	27.418	Chert	7.4	21.6	21.32	19.18	19.11	17.14	1.06	1	1.11	1.53	12.47	13.98	65	7	15.55	11.31	11.63	11.89	1.31	0.97	0.98	0.43	Plain	Success	Centripetal
AlWusta	Arabia	39.397	27.418	Chert	7.1	8.82	20.43	16.39	16.1	7.3	1.11	1.02	2.21	0.97	16.67	16.81	75	6	7.51	7.81	9.14	7.39	0.82	0.85	1.24	0.18	Plain	Failed	Centripetal
AlWusta	Arabia	39.397	27.418	Chert	9.3	24.11	21.1	20.68	18.72	7.3	1.06	1.1	2.56	1.12	16.75	16.91	72	6	11.63	12.31	10.61	8.06	0.94	1.16	1.32	0.34	Multi-Facet	Failed	Centripetal
AlWusta	Arabia	39.397	27.418	Chert	6.8	17.25	19.36	18.47	23.75	25.3	1	0.78	0.94	2.38	9.97	17.93	65	5	17.72	15.59	10.48	8.35	1.14	1.49	1.26	0.73	Multi-Facet	Success	Centripetal
AlWusta	Arabia	39.397	27.418	Chert	5.4	24.23	21.41	13.36	15.35	13.55	0.92	0.87	1.13	1.61	9.56	12.38	57	6	16.06	10.71	10.71	5.4	1.5	1	1.98	0.35	Multi-Facet	Success	Centripetal
AlWusta	Arabia	39.397	27.418	Chert	25.8	21.58	25.1	27.69	34.01	24.3	0.93	0.81	1.4	1.44	23.55	25.23	90	7	14.6	14.95	15.37	11.95	0.95	0.97	1.29	0.33	Multi-Facet	Success	Centripetal
AlWusta	Arabia	39.397	27.418	Chert	7.1	19.55	20.07	19.32	18.92	12.7	1.02	1.02	1.49	1.3	14.56	17.37	75	4	16.64	10.3	11.28	7.69	1.48	0.91	1.47	0.48	Plain	Success	Centripetal
AlWusta	Arabia	39.397	27.418	Chert	11.1	25.87	29.37	20.73	23.23	15.66	1.22	0.89	1.48	1.51	15.37	16.18	76	7	11.7	11.04	14.41	14.51	0.81	0.77	0.99	0.24	Multi-Facet	Failed	Centripetal
AlWusta	Arabia	39.397	27.418	Chert	9.2	22.65	28.49	14.08	21.42	15.26	1.3	0.66	1.4	1.45	14.77	15.16	80	6	16.22	7.35	9.54	4.67	1.7	0.77	2.04	0.25	Multi-Facet	Success	Centripetal
AlWusta	Arabia	39.397	27.418	Chert	13.3	19.82	21.41	21.81	30.53	28.22	0.73	0.71	1.08	1.7	18.01	17.05	92	6	10.61	10.54	10.99	10.89	0.97	0.96	1.01	0.18	Multi-Facet	Success	Centripetal
AlWusta	Arabia	39.397	27.418	Chert	11.4	27.9	28.76	17.6	19.42	19.09	1.28	0.91	1.02	1.23	15.76	15.26	72	6	17.06	12.03	11.67	10.19	1.42	1.03	1.15	0.32	Multi-Facet	Success	Centripetal
AlWusta	Arabia	39.397	27.418	Chert	10.4	24.24	23.22	11.3	16.6	16.6	0.98	0.68	1	0.97	17.16	9.19	80	5	15.82	6.89	6.89	6.86	2.3	1	1	0.2	Multi-Facet	Success	Centripetal
AlWusta	Arabia	39.397	27.418	Chert	28	33.37	33.31	21.42	24.2	19.35	1.4	0.89	1.25	0.94	25.76	19.84	75	7	15.85	12.25	8.56	6.45	1.29	1.43	1.33	0.25	Multi-Facet	Success	Centripetal
AlWusta	Arabia	39.397	27.418	Chert	20.2	32.22	40.58	15.72	15.4	9.72	2.24	1.02	1.58	0.89	17.34	15	75	6	23.84	10.55	10.95	8.43	2.18	0.96	1.3	0.36	Multi-Facet	Success	Centripetal
AlWusta	Arabia	39.397	27.418	Chert	26.7	33.05	29.59	22.92	28.13	23.1	0.87	0.81	1.22	1.24	22.66	20.43	75	8	26.58	15.09	13.39	13.09	1.76	1.13	1.02	0.4	Multi-Facet	Success	Centripetal
AlWusta	Arabia	39.397	27.418	Chert	54.3	28.84	33.02	26.09	28.32	26.74	1.44	0.92	1.06	1.06	26.65	29.3	100	6	27.64	17.01	15.92	17.02	1.62	1.07	0.94	0.62	Multi-Facet	Success	Centripetal
AlWusta	Arabia	39.397	27.418	Chert	11.1	22.11	21.93	36.61	36.23	29.57	0.57	1.01	1.23	2.8	12.96	23.42	60	6	15.8	13.69	11.33	8.26	1.15	1.21	1.37	0.26	Multi-Facet	Success	Centripetal
AlWusta	Arabia	39.397	27.418	Chert	21.4	30.17	32.45	24.73	34.59	30.5	0.91	0.71	1.13	2.15	16.07	22.73	65	8	6.78	15.36	19.95	19.46	0.34	0.77	1.03	0.12	Multi-Facet	Failed	Centripetal
AlWusta	Arabia	39.397	27.418	Chert	19.9	33.48	35.54	32.97	39.63	32.33	0.87	0.83	1.23	3.38	11.71	25.38	58	10	21.06	12.69	11.38	7.17	1.66	1.12	1.59	0.18	Multi-Facet	Success	Centripetal
AlWusta	Arabia	39.397	27.418	Chert	10.1	23.35	27.07	24.29	28.65	23.98	0.83	0.85	1.19	3.19	8.97	19.14	72	6	14.78	10.97	13.07	11.01	1.13	0.84	1.19	0.22	Multi-Facet	Success	Centripetal
AlWusta	Arabia	39.397	27.418	Chert	35.6	38.11	36.14	27.54	38.34	31.95	1.07	0.72	1.2	2.07	18.51	21.55	80	8	16.66	12.56	11.18	10.91	1.33	1.12	1.02	0.17	Multi-Facet	Failed	Centripetal
AlWusta	Arabia	39.397	27.418	Chert	48.4	31.69	34.48	39.52	44.65	35.51	0.78	0.89	1.26	2.21	20.21	31.9	70	10	22.74	21.76	19.75	15.69	1.05	1.1	1.26	0.32	Multi-Facet	Success	Centripetal
AlWusta	Arabia	39.397	27.418	Chert	13.4	24.62	24.32	14.18	21.63	24.24	0.91	0.66	0.89	1.09	19.83	21.26	80	4	20.68	10.8	15.55	13.3	1.33	0.69	1.17	0.49	Multi-Facet	Failed	Centripetal
AlWusta	Arabia	39.397	27.418	Chert	13.9	25.26	25.83	28.5	31.84	29.59	0.66	0.9	1.08	2.08	15.28	28	75	6	10.45	15.88	19.84	17.26	0.53	0.8	1.15	0.21	Multi-Facet	Failed	Centripetal
AlWusta	Arabia	39.397	27.418	Chert	13.5	30.46	36.32	26.25	26.05	23.06	1.3	1.01	1.13	2.22	11.76	17.8	83	6	17.28	15.22	13.81	10.9	1.14	1.1	1.27	0.26	Multi-Facet	Success	Centripetal
AlWusta	Arabia	39.397	27.418	Chert	15.6	21.74	22.78	28.38	30.13	30.14	0.61	0.94	1	2.14	14.11	16.44	75	5	15.67	16.55	17.81	18.23	0.86	0.93	0.98	0.34	Multi-Facet	Success	Centripetal
AlWusta	Arabia	39.397	27.418	Chert	25.7	32.6	32.07	31.3	24.43	12.9	1.06	1.28	1.89	1.23	19.86	26.48	65	5	28.02	29.26	26.13	14.63	0.96	1.12	1.79	0.85	Multi-Facet	Success	Centripetal
AlWusta	Arabia	39.397	27.418	Chert	58.7	47.4	40.73	28.88	32.62	30.55	1.06	0.89	1.07	1.16	28.06	24.39	98	8	29.84	13.17	13.07	13.11	2.27	1.01	1	0.25	Multi-Facet	Success	Centripetal
AlWusta	Arabia	39.397	27.418	Chert	38.6	39.12	36.47	47.65	41.95	27.24	0.75	1.14	1.54	2.68	15.68	39.12	70	8	19.64	14.21	18.9	16.38	1.04	0.75	1.15	0.21	Multi-Facet	Failed	Centripetal
AlWusta	Arabia	39.397	27.418	Chert	70.1	48.78	46.35	39.64	48.4	39.66	0.92	0.82	1.22	2.22	21.81	32.56	68	10	28.58	21.15	24.5	17.51	1.17	0.86	1.4	0.3	Multi-Facet	Success	Centripetal
AlWusta	Arabia	39.397	27.418	Chert	30.7	47.37	46.5	32.32	27.18	5.76	1.43	1.19	4.72	1.23	22.09	24.72	78	6	27.02	10.41	11.19	1.75	2.41	0.93	6.39	0.2	Multi-Facet	Success	Centripetal
AlWusta	Arabia	39.397	27.418	Chert	36.4	40.7	39.16	30.34	39.09	33.36	0.99	0.78	1.17	2.07	18.9	26.53	80	5	25.56	21.9	21.37	16.41	1.17	1.02	1.3	0.36	Multi-Facet	Success	Centripetal
AlWusta	Arabia	39.397	27.418	Chert	30.6	43.36	40.49	31.07	36.31	24.52	1.02	0.86	1.48	2.11	17.2	26.91	73	5	16.95	14.81	16.3	11.42	1.04	0.91	1.43	0.17	Multi-Facet	Success	Centripetal
AlWusta	Arabia	39.397	27.418	Chert	388.3	64.43	64.95	76.51	71	51.07	0.86	1.08	1.39	1.17	60.72	63.62	95	9	24.8	22.71	20.45	14.51	1.09	1.11	1.41	0.12	Multi-Facet	Success	Centripetal
AlWusta	Arabia	39.397	27.418	Chert	13.9	30.59	30.63	19.23	16.45	12.69	1.52	1.17	1.3	1.1	14.98	16.75	75	1	27.29	11.68	15.13	10.77	1.8	0.77	1.4	0.67	Multi-Facet	Success	Centripetal
BNS	Africa	35.97851883	4.468124171	Chert	26.5	38.13	37.12	30.58	38.3	25.06	1.01	0.8	1.53	2.16	17.72	24.68	65	26	8.11	15.26	16.51	12.28	0.49	0.92	1.34	0.1	Multi-Facet	Success	Centripetal
BNS	Africa	35.97851883	4.468124171	Chert	10	38.42	38.77	16.24	25.13	17.4	1.62	0.65	1.44	2.55	9.84	12.61	60	14	10.77	11.43	11.55	11.91	0.9	0.99	0.97	0.14	Cortical	Failed	Centripetal
BNS	Africa	35.97851883	4.468124171	Chert	15.6	31.94	31.85	21.09	30.87	29.05	1.08	0.68	1.06	2.14	14.44	15.34	62	12	10.12	8.67	13.93	13.93	0.73	0.62	1	0.15	Multi-Facet	Failed	Centripetal
BNS	Africa	35.97851883	4.468124171	Chert	8.4	26.26	26.04	15.5	24.32	24.55	1.05	0.64	0.99	2.48	9.8	15.15	70	8	15.15	7.74	7.74	10.04	1.51	1	0.77	0.23	Cortical	Success	Centripetal
BNS	Africa	35.97851883	4.468124171	Chert	6.9	16.89	18.34	28.99	31.19	29.6	0.59	0.93	1.05	2.35	13.26	14.57	69	7	16.29	11.73	11.77	6.99	1.38	1	1.68	0.33	Multi-Facet	Success	Centripetal
BNS	Africa	35.97851883	4.468124171	Chert	11.9	31.26	31.41	20.04	29.68	15.06	1.06	0.68	1.97	2.92	10.15	17.6	71	8	26.06	15.66	9.75	0.82	1.66	1.61	11.89	0.44	Multi-Facet	Success	Centripetal
BNS	Africa	35.97851883	4.468124171	Chert	16.3	37.66	37.59	14.33	25.99	15.85	1.25	0.55	1.64	1.82	14.28	NA	60	9	24.14	10.26	17.72	14.91	1.36	0.58	1.19	0.38	Multi-Facet	Failed	Centripetal
BNS	Africa	35.97851883	4.468124171	Chert	22.2	36.55	32.59	26.57	41.73	30.8	0.89	0.64	1.35	2.71	15.41	23.19	67	8	19.41	16.02	16.02	15.44	1.21	1	1.04	0.26	Multi-Facet	Success	Centripetal
BNS	Africa	35.97851883	4.468124171	Chert	20.5	34.66	33.87	25.26	38.79	31.33	0.86	0.65	1.24	2.42	16.01	19.89	65	7	12.25	8.17	9.64	8.9	1.27	0.85	1.08	0.09	Multi-Facet	Failed	Centripetal
BNS	Africa	35.97851883	4.468124171	Chert	117.3	65.66	58.39	43.13	72.99	54.49	0.81	0.59	1.34	4.53	16.13	31.67	70	19	42.42	31.85	27.59	25.07	1.33	1.15	1.1	0.32	Multi-Facet	Success	Centripetal
BNS	Africa	35.97851883	4.468124171	Chert	28	37.99	38.49	29.87	43.39	33.32	0.9	0.69	1.3	2.95	14.69	26.23	69	7	35.26	21.86	24.51	14.04	1.44	0.89	1.75	0.52	Multi-Facet	Failed	Centripetal
MDF61	Arabia	45.28389	18.54285	Chert	18.6	39.66	38.04	27.07	30.75	17.45	1.06	0.88	1.76	1.42	21.6	29.89	60	12	16.74	11.22	9.76	10.68	1.49	1.15	0.91	0.14	Multi-Facet	Failed	Centripetal
MDF61	Arabia	45.28389	18.54285	Chert	19.9	41.03	43.54	34.08	30.63	9.43	1.3	1.11	3.25	2.65	11.55	29.9	70	12	19.36	15.88	15.34	15.15	1.22	1.04	1.01	0.21	Plain	Success	Centripetal
MDF61	Arabia	45.28389	18.54285	Chert	7.7	36.89	22.82	34.43	25.91	19.28	0.66	1.33	1.34	3.23	8.02	32.11	65	6	16.26	12.68	10.94	7.07	1.28	1.16	1.55	0.26	Multi-Facet	Success	Centripetal
MDF61	Arabia	45.28389	18.54285	Chert	38.1	52.86	45.31	33.14	45.81	37.92	1.04	0.72	1.21	3.03	15.1	22.34	78	13	15.15	17.04	16.16	13.57	0.89	1.05	1.19	0.13	Multi-Facet	Failed	Centripetal
MDF61	Arabia	45.28389	18.54285	Chert	28.6	40.54	36.75	28.59	32.2	24.69	1.1	0.89	1.3	1.68	19.18	27.3	70	8	11.17	18.46	27.45	23.72	0.41	0.67	1.16	0.25	Multi-Facet	Failed	Centripetal
MDF61	Arabia	45.28389	18.54285	Chert	18.6	37.17	34.33	23.02	31.24	19.76	1.04	0.74	1.58	1.87	16.69	25.03	70	7	16.44	17.24	15.99	14.27	0.95	1.08	1.12	0.25	Multi-Facet	Success	Centripetal
MDF61	Arabia	45.28389	18.54285	Chert	19.4	41.85	28.36	33.25	41.35	28.84	0.69	0.8	1.43	3.52	11.76	33.66	62	7	22.7	28.88	25.44	22.39	0.79	1.14	1.14	0.56	Multi-Facet	Failed	Centripetal
MDF61	Arabia	45.28389	18.54285	Chert	23.2	46.15	37.95	37.19	34.95	29.57	0.95	1.06	1.18	2.71	12.89	30.55	70	9	22.04	18.78	16.15	14.4	1.17	1.16	1.12	0.27	Multi-Facet	Success	Centripetal
MDF61	Arabia	45.28389	18.54285	Chert	26.1	42.6	41.78	21.21	33.11	29.91	1.12	0.64	1.11	2.22	14.94	25.64	70	9	15.4	12.29	11.42	7.1	1.25	1.08	1.61	0.12	Multi-Facet	Success	Centripetal
MDF61	Arabia	45.28389	18.54285	Chert	17.5	38.79	36.82	22.46	31.5	33.18	1.12	0.71	0.95	2.05	15.35	16.46	65	7	21.49	13.78	21.24	28.11	0.76	0.65	0.76	0.5	Multi-Facet	Success	Centripetal
MDF61	Arabia	45.28389	18.54285	Chert	25.1	37.76	34.91	33.05	34.5	29.11	0.95	0.96	1.19	2.66	12.96	24.01	64	7	22.61	15.9	15.73	13.94	1.42	1.01	1.13	0.28	Multi-Facet	Success	Centripetal
MDF61	Arabia	45.28389	18.54285	Chert	25.4	51.67	52.42	33.1	33.22	15.85	1.49	1	2.1	2.62	12.67	28.04	NA	10	27.64	22.84	25.09	26.77	1.03	0.91	0.94	0.4	NA	Failed	Centripetal
MDF61	Arabia	45.28389	18.54285	Chert	31.3	52.47	39.68	39.19	37.68	28.16	1.04	1.04	1.34	2.31	16.32	33.7	73	8	36.74	18.99	21.12	19.22	1.74	0.9	1.1	0.51	Multi-Facet	Success	Centripetal
MDF61	Arabia	45.28389	18.54285	Chert	23.2	36.81	34.27	28.09	29.43	21.43	1.24	0.95	1.37	1.56	18.84	26.79	71	5	23.99	16.58	18.24	14.3	1.32	0.91	1.28	0.46	Multi-Facet	Failed	Centripetal
MDF61	Arabia	45.28389	18.54285	Chert	26.4	53.19	37.11	31.61	47.76	47.39	0.72	0.66	1.01	3.88	12.3	29.34	69	10	24.23	18.97	19.91	23.66	1.02	0.95	0.84	0.3	Multi-Facet	Success	Centripetal
MDF61	Arabia	45.28389	18.54285	Chert	22.8	38.16	40.29	25.38	33.82	14.38	1.2	0.75	2.35	2.31	14.66	24.05	69	7	32	20.84	19.66	18.83	1.54	1.06	1.04	0.49	Multi-Facet	Failed	Centripetal
MDF61	Arabia	45.28389	18.54285	Chert	29.6	42.51	35.27	37.38	42.35	30.56	0.78	0.88	1.39	3.74	11.32	23.45	76	8	17.12	15.32	15.65	14.42	1.09	0.98	1.09	0.17	Multi-Facet	Failed	Centripetal
MDF61	Arabia	45.28389	18.54285	Chert	23.5	42.23	37.33	37.48	48.58	38.02	0.77	0.77	1.28	5.39	9.02	28.21	75	9	23.1	15.53	18.11	15.86	1.28	0.86	1.14	0.23	Multi-Facet	Success	Centripetal
MDF61	Arabia	45.28389	18.54285	Chert	31.2	52.96	50.73	23.87	39.32	21.44	1.26	0.61	1.83	2.92	13.48	24.45	63	10	26.85	12.16	23.7	21.41	1.13	0.51	1.11	0.31	Multi-Facet	Failed	Centripetal
MDF61	Arabia	45.28389	18.54285	Chert	35.3	49.65	51.4	28.91	38.49	32.31	1.38	0.75	1.19	2.88	13.38	33.93	70	9	39.72	27.73	25.59	22.27	1.43	1.08	1.15	0.58	Multi-Facet	Success	Centripetal
MDF61	Arabia	45.28389	18.54285	Chert	14.7	33.81	34.71	29.74	40.89	29.81	0.81	0.73	1.37	3.7	11.05	27.77	62	7	30.51	14.73	19.87	12.99	1.54	0.74	1.53	0.41	Multi-Facet	Success	Centripetal
MDF61	Arabia	45.28389	18.54285	Chert	22.8	45.01	40.92	22.36	37.31	27.95	0.98	0.6	1.33	2.26	16.51	19.16	76	8	16.81	17.56	18.42	16.88	0.91	0.95	1.09	0.18	Multi-Facet	Failed	Centripetal
MDF61	Arabia	45.28389	18.54285	Chert	25.9	48.72	46.08	34.47	43.54	34.27	0.99	0.79	1.27	4.1	10.61	22.43	70	10	20.16	19.53	19.85	19.66	1.02	0.98	1.01	0.19	Multi-Facet	Success	Centripetal
MDF61	Arabia	45.28389	18.54285	Chert	62.6	66.24	48.82	45.75	62.79	50.95	0.78	0.73	1.23	3.56	17.64	26.71	70	14	18.86	20.77	23.12	19.45	0.82	0.9	1.19	0.14	Multi-Facet	Success	Centripetal
MDF61	Arabia	45.28389	18.54285	Chert	25.9	47.95	47.16	25.99	33.56	25.33	1.44	0.77	1.32	2.49	13.46	68	68	7	13.62	20.38	18.86	14.15	0.67	1.08	1.33	0.18	Multi-Facet	Success	Centripetal
MDF61	Arabia	45.28389	18.54285	Chert	19.3	42.52	37	24.2	39.97	27.91	0.87	0.61	1.43	3.21	12.47	17.13	73	7	28.3	18.79	23.39	17.49	1.21	0.8	1.34	0.42	Cortical	Success	Centripetal
MDF61	Arabia	45.28389	18.54285	Chert	22.5	43.94	34.84	36.27	35.62	24.94	0.9	1.02	1.43	2.52	14.11	38.39	62	6	19.03	18.12	17.79	10.66	1.05	1.02	1.67	0.25	Multi-Facet	Success	Centripetal
MDF61	Arabia	45.28389	18.54285	Chert	36.4	48.27	54.84	39.7	46.48	43.76	1.1	0.85	1.06	3.72	12.48	23.44	62	12	20.97	15.79	15.32	14.48	1.33	1.03	1.06	0.12	Multi-Facet	Success	Centripetal
MDF61	Arabia	45.28389	18.54285	Chert	92.5	59.88	56.71	56.25	55.58	42.27	0.99	1.01	1.31	2.02	27.46	33.94	67	14	37.79	30.84	29.11	24.62	1.23	1.06	1.18	0.36	Multi-Facet	Failed	Centripetal
MDF61	Arabia	45.28389	18.54285	Chert	17.6	47.25	47.08	11.92	30.35	18.53	1.59	0.39	1.64	2.07	14.66	13.69	62	6	10.97	10.05	10.71	12.02	0.91	0.94	0.89	0.09	Dihedral	Success	Centripetal
MDF61	Arabia	45.28389	18.54285	Chert	21.3	42.13	39.47	31.62	36.83	28.36	1.11	0.86	1.3	3.27	11.28	23.76	75	6	16.44	14.21	13.58	12.73	1.16	1.05	1.07	0.17	Multi-Facet	Failed	Centripetal
MDF61	Arabia	45.28389	18.54285	Chert	24.7	42.97	39.18	28.31	37.29	22.77	0.94	0.76	1.64	2.25	16.59	28.41	75	7	20.33	19.11	23.26	17.18	0.87	0.82	1.35	0.29	Multi-Facet	Success	Centripetal
MDF61	Arabia	45.28389	18.54285	Chert	60.9	59.08	45.76	38.53	51.29	38.86	0.88	0.75	1.32	2.71	18.94	33.49	74	10	30.58	25.92	22.52	20.08	1.18	1.15	1.12	0.33	Multi-Facet	Success	Centripetal
MDF61	Arabia	45.28389	18.54285	Chert	58.9	57.47	54.05	32.6	44.92	38.62	1.01	0.73	1.16	2.85	15.76	31.42	72	12	24.55	14.35	15.9	14.04	1.54	0.9	1.13	0.13	Multi-Facet	Failed	Centripetal
MDF61	Arabia	45.28389	18.54285	Chert	21.2	41.88	40.34	36.74	37.99	16.02	0.96	0.97	2.37	2.77	13.71	39.04	76	7	21.52	32.7	23.73	12.23	0.66	1.38	1.94	0.41	Multi-Facet	Success	Centripetal
MDF61	Arabia	45.28389	18.54285	Chert	42	52.28	43.32	42.92	45.86	37.84	0.95	0.94	1.21	2.62	17.5	31.76	NA	8	41.68	22.87	24.58	22.65	1.7	0.93	1.09	0.52	Multi-Facet	Success	Centripetal
MDF61	Arabia	45.28389	18.54285	Chert	27.3	54.86	51.69	39.3	51.34	20.48	1.13	0.77	2.51	4.78	10.74	33.58	70	9	34.99	13.83	15.26	8.26	2.29	0.91	1.85	0.23	Multi-Facet	Success	Centripetal
MDF61	Arabia	45.28389	18.54285	Chert	23.5	39.61	33.59	25.33	37.4	25.8	0.85	0.68	1.45	2.18	17.17	26.77	62	5	23.41	21.56	24.16	20.43	0.97	0.89	1.18	0.42	Multi-Facet	Success	Centripetal
MDF61	Arabia	45.28389	18.54285	Chert	37.1	47.56	44.85	19.4	31.53	25.19	1.2	0.62	1.25	1.64	19.18	23.96	70	6	14.62	11.18	19.37	13.58	0.75	0.58	1.43	0.17	Multi-Facet	Failed	Centripetal
MDF61	Arabia	45.28389	18.54285	Chert	NA	61.93	53.52	50	62.24	39.95	0.92	0.8	1.56	4.91	12.67	21.69	73	11	24.22	12.24	12.23	14.23	1.7	1	0.86	0.11	Multi-Facet	Success	Centripetal
MDF61	Arabia	45.28389	18.54285	Chert	29.7	49.82	47.08	33.22	41.75	35.91	1.1	0.8	1.16	3.16	13.22	26.07	69	7	16.53	15.47	13.44	7.54	1.07	1.15	1.78	0.13	Multi-Facet	Success	Centripetal
MDF61	Arabia	45.28389	18.54285	Chert	70.1	59.84	49.25	37.97	58.13	35.61	0.94	0.65	1.63	2.86	20.32	29.17	81	9	25.01	17.44	20.18	17.71	1.24	0.86	1.14	0.19	Multi-Facet	Success	Centripetal
MDF61	Arabia	45.28389	18.54285	Chert	41.9	57.65	50.65	27.09	51.63	42.74	0.96	0.52	1.21	4.72	10.95	38.47	67	9	20.5	18.34	16.64	9.48	1.12	1.1	1.76	0.14	NA	Success	Centripetal
MDF61	Arabia	45.28389	18.54285	Chert	34.6	47.15	45.57	28.3	38.98	29.76	1.16	0.73	1.31	2.46	15.87	27.49	74	6	28.3	26.2	25.22	19.79	1.08	1.04	1.27	0.41	Multi-Facet	Success	Centripetal
MDF61	Arabia	45.28389	18.54285	Chert	27	54.02	39.4	51.16	34.89	7.96	0.74	1.47	4.38	2.08	16.76	38.56	76	7	35.77	38.47	25.81	5.06	0.93	1.49	5.1	0.65	Cortical	Success	Centripetal
MDF61	Arabia	45.28389	18.54285	Chert	46.3	46.93	46.86	38.01	50.88	41.06	1.03	0.75	1.24	2.59	19.66	27.34	67	7	23.86	18.95	20.45	16.18	1.17	0.93	1.26	0.23	Multi-Facet	Success	Centripetal
MDF61	Arabia	45.28389	18.54285	Chert	46.9	58.51	58.01	38.66	40.64	14.28	1.36	0.95	2.85	2.87	14.17	23.1	75	8	35.36	11.97	15.89	15.04	2.23	0.75	1.06	0.23	Multi-Facet	Success	Centripetal
MDF61	Arabia	45.28389	18.54285	Chert	45.6	55.79	58.36	34.96	45.15	35.95	1.21	0.77	1.26	2.78	16.25	28.73	65	9	24.51	24.16	23.96	23.24	1.01	1.01	1.03	0.21	Multi-Facet	Success	Centripetal
MDF61	Arabia	45.28389	18.54285	Chert	80.7	44.55	46.49	33.08	50.65	41.89	0.98	0.65	1.21	1.66	30.52	32.45	72	7	21.61	17.37	14.76	14.76	1.24	1.18	1	0.17	Multi-Facet	Success	Centripetal
MDF61	Arabia	45.28389	18.54285	Chert	46.2	54.29	52.02	29.47	31.96	31.63	1.4	0.92	1.01	1.52	20.96	32.37	70	6	40.91	25.43	30.09	23.26	1.36	0.85	1.29	0.64	Multi-Facet	Success	Centripetal
MDF61	Arabia	45.28389	18.54285	Chert	33.9	42.27	42.29	35.36	53.97	42.31	0.79	0.66	1.28	3.56	15.17	35.09	76	7	22.54	17.64	15.33	10.94	1.28	1.15	1.4	0.18	Multi-Facet	Success	Centripetal
MDF61	Arabia	45.28389	18.54285	Chert	93.4	60.7	58.87	40.96	66.66	53.56	0.97	0.61	1.24	3.55	18.77	40.31	68	11	30.96	34.16	39.57	33.29	0.78	0.86	1.19	0.34	Multi-Facet	Failed	Centripetal
MDF61	Arabia	45.28389	18.54285	Chert	21.5	46.99	44.14	27.46	34.4	26.58	1.2	0.8	1.29	2.71	12.71	24.45	74	5	15.28	13.28	16.99	21.69	0.7	0.78	0.78	0.2	Multi-Facet	Failed	Centripetal
MDF61	Arabia	45.28389	18.54285	Chert	81.7	55	53.13	32.68	49.98	35.39	1.08	0.65	1.41	1.72	28.98	35.32	73	8	25.27	28.77	26.21	18.21	0.88	1.1	1.44	0.28	Multi-Facet	Failed	Centripetal
MDF61	Arabia	45.28389	18.54285	Chert	38.7	64.33	46.84	51.85	51.13	48.5	0.83	1.01	1.05	4.84	10.57	29.89	65	8	28.72	19.16	18.63	18.99	1.5	1.03	0.98	0.21	Multi-Facet	Success	Centripetal
MDF61	Arabia	45.28389	18.54285	Chert	37.5	52.23	52.8	30.19	45.11	37.77	1.2	0.67	1.19	3.52	12.8	30.76	69	7	35.18	25.2	16.96	13.52	1.4	1.49	1.25	0.38	Multi-Facet	Success	Centripetal
MDF61	Arabia	45.28389	18.54285	Chert	48.9	57.94	49.09	30.48	45.84	42.43	0.89	0.66	1.08	2.62	17.51	31.16	65	8	26.99	21.6	24.3	25.79	1.05	0.89	0.94	0.26	Multi-Facet	Success	Centripetal
MDF61	Arabia	45.28389	18.54285	Chert	8.76	67.94	65.14	53.92	55.5	38.48	1.03	0.97	1.44	2.45	22.68	51.93	70	12	42.69	28.8	31.64	22.91	1.35	0.91	1.38	0.33	Multi-Facet	Success	Centripetal
MDF61	Arabia	45.28389	18.54285	Chert	23.7	42.18	42.46	32.06	39.18	28.2	1.04	0.82	1.39	4.47	8.77	32.55	71	5	32.01	28.03	32.47	28.63	0.99	0.86	1.13	0.6	Multi-Facet	Success	Centripetal
MDF61	Arabia	45.28389	18.54285	Chert	26.4	50.57	45.63	28.59	37.58	30.12	1.2	0.76	1.25	3.08	12.19	23.69	53	5	22.71	18.6	16.49	10.4	1.22	1.13	1.59	0.24	Multi-Facet	Success	Centripetal
MDF61	Arabia	45.28389	18.54285	Chert	42	59.03	46.59	30.64	53.47	35.32	0.89	0.57	1.51	4.35	12.29	30.18	NA	7	18.09	13.36	16.17	16.68	1.08	0.83	0.97	0.12	Multi-Facet	Failed	Centripetal
MDF61	Arabia	45.28389	18.54285	Chert	123.3	69.65	65.03	31.92	68.63	47.87	0.92	0.47	1.43	3.12	22.01	35.39	75	13	41.03	27.49	23.28	11.37	1.49	1.18	2.05	0.25	Multi-Facet	Success	Centripetal
MDF61	Arabia	45.28389	18.54285	Chert	43.8	62.76	63.93	30.82	36.19	18.32	1.58	0.85	1.98	2.21	16.39	32.46	73	7	16.33	18.34	17.92	16.07	0.89	1.02	1.12	0.12	Multi-Facet	Failed	Centripetal
MDF61	Arabia	45.28389	18.54285	Chert	30.7	56.06	47.87	28.59	48.22	42.68	0.88	0.59	1.13	5.2	9.27	38.2	76	7	46.06	30.33	23.71	11.45	1.52	1.28	2.07	0.53	Multi-Facet	Success	Centripetal
MDF61	Arabia	45.28389	18.54285	Chert	29.6	38.94	44.2	36.53	39.22	35.71	1.01	0.93	1.1	2.59	15.12	27.96	NA	5	26.48	20.22	17.19	14.33	1.31	1.18	1.2	0.28	NA	Failed	Centripetal
MDF61	Arabia	45.28389	18.54285	Chert	42.9	63.66	49.53	41.71	55.96	45.51	0.9	0.75	1.23	5.7	9.81	31.81	68	7	32.91	23.19	23.18	16.79	1.42	1	1.38	0.28	Multi-Facet	Failed	Centripetal
MDF61	Arabia	45.28389	18.54285	Chert	91.5	64.51	65.36	31.98	46.69	33.55	1.21	0.68	1.39	2.25	20.74	29.59	78	9	21.02	23.79	22.03	19.73	0.88	1.08	1.12	0.14	Multi-Facet	Failed	Centripetal
MDF61	Arabia	45.28389	18.54285	Chert	56.1	64.72	62.03	45.93	53.66	46.9	1.08	0.86	1.14	3.48	15.43	29.32	76	9	28.84	20.97	18.98	16.62	1.38	1.1	1.14	0.17	Multi-Facet	Success	Centripetal
MDF61	Arabia	45.28389	18.54285	Chert	42.8	58.97	53.29	36.43	49.29	42.38	1	0.74	1.16	4.44	11.1	29.85	73	7	43.56	30.63	28.53	27.53	1.42	1.07	1.04	0.47	Multi-Facet	Success	Centripetal
MDF61	Arabia	45.28389	18.54285	Chert	42	56.91	58.61	39.01	49.42	39.44	1.2	0.79	1.25	3.93	12.58	33.89	72	7	19.54	27.61	25.17	20.96	0.71	1.1	1.2	0.19	Multi-Facet	Success	Centripetal
MDF61	Arabia	45.28389	18.54285	Chert	54.1	50.56	51.71	28.14	42.38	31.98	1.04	0.66	1.33	2.46	17.22	37.24	76	6	22.4	16.56	15.81	15.72	1.35	1.05	1.01	0.14	Multi-Facet	Failed	Centripetal
MDF61	Arabia	45.28389	18.54285	Chert	44.7	71.74	57.36	58.69	54.56	42.3	0.91	1.08	1.29	5.22	10.46	37.03	72	8	32.27	22.48	21.06	15.68	1.44	1.07	1.34	0.2	Plain	Success	Centripetal
MDF61	Arabia	45.28389	18.54285	Chert	43.9	47.55	48.64	33.56	43.98	37.19	1.05	0.76	1.18	2.51	17.49	30.78	70	5	28.88	26.23	29.52	24.06	0.98	0.89	1.23	0.38	Multi-Facet	Success	Centripetal
MDF61	Arabia	45.28389	18.54285	Chert	69.3	64.98	55.83	49.11	52.5	46.37	1.09	0.94	1.13	4.12	12.73	37.55	68	6	55.13	23.4	24.63	22.15	2.24	0.95	1.11	0.48	Multi-Facet	Success	Centripetal
MDF61	Arabia	45.28389	18.54285	Chert	71.2	58.69	46.87	68.97	61.65	39.97	0.7	1.12	1.54	3.2	19.27	49.39	60	6	27.49	34.1	34.09	28.37	0.81	1	1.2	0.3	Multi-Facet	Success	Centripetal
MDF61	Arabia	45.28389	18.54285	Chert	105.8	70.45	66.58	35.18	69.7	50	0.9	0.5	1.39	3.58	19.47	37.28	74	9	36.46	18.5	28.85	24.87	1.26	0.64	1.16	0.21	Multi-Facet	Failed	Centripetal
MDF61	Arabia	45.28389	18.54285	Chert	106.4	69.43	67.88	42.57	60.95	49.48	1.09	0.7	1.23	2.62	23.23	41.05	70	7	27.49	28.08	31.06	24.29	0.89	0.9	1.28	0.2	Multi-Facet	Success	Centripetal
MDF61	Arabia	45.28389	18.54285	Chert	118.3	71.73	73.86	59.06	82.56	50.41	0.9	0.72	1.64	3.8	21.71	33.64	76	10	30.45	25.62	21.95	15.13	1.19	1.17	1.45	0.13	Multi-Facet	Success	Centripetal
MDF61	Arabia	45.28389	18.54285	Chert	39.4	62.28	59.65	25.42	44.1	37.28	1.14	0.58	1.18	3.36	13.13	21.92	72	5	28.97	20.24	25.41	25.41	1.14	0.8	1	0.24	Multi-Facet	Success	Centripetal
MDF61	Arabia	45.28389	18.54285	Chert	80.7	64.7	57.21	33.44	53.38	47.55	1.03	0.63	1.12	2.11	25.3	33.43	80	5	37.25	25.54	27.44	12.32	1.36	0.93	2.23	0.32	Multi-Facet	Success	Centripetal
MDF61	Arabia	45.28389	18.54285	Chert	96.3	68.12	56.02	32.76	60.33	43.38	0.84	0.54	1.39	2.52	23.93	37.83	78	5	29.57	29.6	33.07	36.7	0.81	0.9	0.9	0.29	Multi-Facet	Failed	Centripetal
MDF61	Arabia	45.28389	18.54285	Chert	151	76.56	73.99	41.93	73.64	50.78	1.11	0.57	1.45	2.97	24.8	36.74	65	6	70.59	29.28	34.17	22.08	2.07	0.86	1.55	0.49	Multi-Facet	Failed	Centripetal
MDF61	Arabia	45.28389	18.54285	Chert	56.6	47.74	NA	26.17	41.33	32.23	NA	0.63	1.28	1.66	24.94	26.03	60	8	20.37	12.63	12.62	16.34	1.25	1	0.77	1.79	Plain	Success	Centripetal
Skhul	Levant	34.9643	32.64215	Chert	28.4	48.58	46.21	29.82	44.3	23.68	1.02	0.67	1.87	3.16	14.03	31.5	70	22	27.8	14.18	18.92	11.39	1.47	0.75	1.66	0.25	Multi-Facet	Success	Centripetal
Skhul	Levant	34.9643	32.64215	Chert	33.2	43.74	39.83	33.4	41.64	23.25	0.95	0.8	1.79	2.15	19.41	35.7	68	14	26.22	14	25.47	20.22	1.03	0.55	1.26	0.4	Multi-Facet	Success	Centripetal
Skhul	Levant	34.9643	32.64215	Chert	15.9	37.74	28.49	30.09	39.14	32.47	0.75	0.77	1.21	2.92	13.41	34.51	72	9	20.68	14.63	19.28	14.15	1.07	0.76	1.36	0.37	Multi-Facet	Success	Centripetal
Skhul	Levant	34.9643	32.64215	Chert	25	42.99	37.65	35.54	36.54	30.36	0.91	0.97	1.2	2.25	16.24	25.64	65	13	22.92	10.25	9.37	5.03	2.24	1.09	1.86	0.15	Multi-Facet	Success	Centripetal
Skhul	Levant	34.9643	32.64215	Chert	29.3	43.27	42.73	27.23	35.93	19.64	1.14	0.76	1.83	2.11	17.06	35.74	68	13	31.57	NA	NA	NA	NA	NA	NA	NA	Multi-Facet	Success	Centripetal
Skhul	Levant	34.9643	32.64215	Chert	42.3	51.54	50.42	36.84	46.43	9.07	1.04	0.79	5.12	2.56	18.14	NA	NA	18	NA	NA	NA	NA	NA	NA	NA	NA	NA	NA	Centripetal
Skhul	Levant	34.9643	32.64215	Chert	26.2	48.26	22.65	42.95	49.17	31.99	0.47	0.87	1.54	2.75	17.9	30.69	63	8	21.79	19.71	20.03	20.24	1.08	0.98	0.99	0.41	Multi-Facet	Success	Centripetal
Skhul	Levant	34.9643	32.64215	Chert	59.9	67.9	56.96	39.69	67.8	45.13	0.85	0.59	1.5	5.17	13.12	60.82	70	27	41.86	17.85	41.84	37.45	1	0.43	1.12	0.46	Multi-Facet	Success	Centripetal
Skhul	Levant	34.9643	32.64215	Chert	34.7	36.39	37.5	28.28	34.27	19.89	1.06	0.83	1.72	1.18	29.13	24.28	NA	9	23.53	NA	NA	NA	NA	NA	NA	NA	Multi-Facet	Success	Centripetal
Skhul	Levant	34.9643	32.64215	Chert	15.5	30.95	27.33	24.8	32.09	25.34	0.84	0.77	1.27	1.84	17.4	27.58	52	6	25.19	20.03	18.17	3.43	1.26	1.1	5.3	0.57	Multi-Facet	Success	Centripetal
Skhul	Levant	34.9643	32.64215	Chert	37.3	54.15	44.18	44.1	51.55	46.45	0.86	0.86	1.11	3.49	14.75	43.73	68	15	32.07	30.03	29.37	20.4	1.07	1.02	1.44	0.42	Multi-Facet	Success	Centripetal
Skhul	Levant	34.9643	32.64215	Chert	42.7	52.69	51.55	33.79	41.94	26.53	1.22	0.81	1.58	2.32	18.04	27.83	69	13	28.72	21.58	26.81	16.66	1.07	0.8	1.61	0.35	Multi-Facet	Success	Centripetal
Skhul	Levant	34.9643	32.64215	Chert	32.1	50.54	46.59	46.65	46.84	17.73	0.98	1	2.64	3.3	14.2	44.75	69	13	26.06	18.48	27.48	30.28	0.86	0.67	0.91	0.36	Multi-Facet	Success	Centripetal
Skhul	Levant	34.9643	32.64215	Chert	49.6	51.73	48.86	34.17	37.46	33.16	1.25	0.91	1.13	1.45	25.8	34.54	73	11	21.67	9.66	17.78	20.67	1.05	0.54	0.86	0.23	Multi-Facet	Success	Centripetal
Skhul	Levant	34.9643	32.64215	Chert	52.2	54.84	47.89	33.02	49.71	38.9	0.88	0.66	1.28	2.69	18.51	39.49	68	15	38.03	25.97	31.32	12.79	1.21	0.83	2.45	0.46	Multi-Facet	Success	Centripetal
Skhul	Levant	34.9643	32.64215	Chert	41.2	58.12	50.74	42.25	54.25	41.94	0.91	0.78	1.29	3.99	13.61	36.48	54	14	27.72	28.43	35.06	27.64	0.79	0.81	1.27	0.34	Multi-Facet	Success	Centripetal
Skhul	Levant	34.9643	32.64215	Chert	21.7	44.35	41.88	36.19	42.39	21.33	0.97	0.85	1.99	2.51	16.88	26.82	62	8	34.89	22.86	25.18	3.02	1.39	0.91	8.34	0.49	Multi-Facet	Success	Centripetal
Skhul	Levant	34.9643	32.64215	Chert	30.3	49.46	42.69	41.22	43.6	16.54	0.86	0.95	2.64	2.61	16.73	49.53	67	9	20.62	15.43	18.58	18.73	1.1	0.83	0.99	0.18	Multi-Facet	Success	Centripetal
Skhul	Levant	34.9643	32.64215	Chert	31.1	47	41.18	34.02	41.68	27.11	0.99	0.82	1.54	2.57	16.2	34.16	65	7	39.16	30.16	25.35	12.16	1.3	1.19	2.08	0.69	Multi-Facet	Failed	Centripetal
Skhul	Levant	34.9643	32.64215	Chert	50.8	71.67	63.74	NA	NA	NA	1.02	NA	NA	NA	11.66	77	63	15	29.1	16.39	16.35	20.18	1.44	1	0.81	0.15	Multi-Facet	Success	Centripetal
Skhul	Levant	34.9643	32.64215	Chert	46.7	53.65	45.43	37.03	44.6	34.51	0.97	0.83	1.29	2.57	17.36	32.74	65	8	37.26	12.39	32.14	19.93	1.16	0.39	1.61	0.56	Multi-Facet	Success	Centripetal
Skhul	Levant	34.9643	32.64215	Chert	59.4	54.4	56.39	44.93	46.99	24.15	1.19	0.96	1.95	2.44	19.27	45.55	67	10	36.7	27	26.15	23.84	1.36	1.03	1.1	0.37	Multi-Facet	Success	Centripetal
Skhul	Levant	34.9643	32.64215	Chert	72	58.62	51.54	46.91	58.76	50.28	0.89	0.8	1.17	2.33	25.23	50.64	65	11	38.34	18.98	23.65	29.48	1.3	0.8	0.8	0.38	Multi-Facet	Success	Centripetal
Skhul	Levant	34.9643	32.64215	Chert	86.7	59.28	56.98	41.81	55.91	43.75	0.98	0.75	1.28	1.93	28.99	53.68	75	11	35.69	19.73	20.46	11.45	1.74	0.96	1.79	0.22	Multi-Facet	Success	Centripetal
Skhul	Levant	34.9643	32.64215	Chert	83.8	70.25	51.94	66.23	58.97	20.32	0.73	1.12	2.9	2.81	21	58.92	56	12	17.85	42.59	32.78	17.03	0.42	1.3	1.92	0.21	Multi-Facet	Failed	Centripetal
Skhul	Levant	34.9643	32.64215	Chert	151	71.52	68.36	44.25	70.82	60.13	0.98	0.62	1.18	2.32	30.57	40.87	NA	15	NA	NA	NA	NA	NA	NA	NA	NA	Plain	NA	Centripetal
Skhul	Levant	34.9643	32.64215	Chert	68.8	52.28	50.78	37.17	48.92	40.46	1.02	0.76	1.21	1.75	27.95	44.17	66	8	28.26	24.83	24.11	17.97	1.14	1.03	1.34	0.28	Multi-Facet	Success	Centripetal
Skhul	Levant	34.9643	32.64215	Chert	64.5	61.86	50.51	40.45	59.18	42.76	0.84	0.68	1.38	2.91	20.34	39.24	65	8	41.2	24.21	34.7	28.32	1.19	0.7	1.23	0.47	Multi-Facet	Success	Centripetal
Skhul	Levant	34.9643	32.64215	Chert	51.8	59.11	42.63	45.14	53.16	39	0.79	0.85	1.36	3.5	15.2	44.05	80	6	41.57	36.48	30.63	20.51	1.14	1.19	1.49	0.66	Multi-Facet	Success	Centripetal
Skhul	Levant	34.9643	32.64215	Chert	114.4	72.19	61.72	57.23	64.74	47.5	0.94	0.88	1.36	2.94	22.02	58.11	82	7	52.64	41.63	33.09	4.37	1.26	1.26	7.57	0.54	Multi-Facet	Success	Centripetal
Qafzeh	Levant	35.29022246	32.70199546	Chert	16.8	48.26	42.39	36.76	39.7	36.21	1.07	0.93	1.1	4.29	9.25	29.52	57	16	21.53	22.91	24.02	20.26	0.9	0.95	1.19	0.31	Multi-Facet	Failed	Centripetal
Qafzeh	Levant	35.29022246	32.70199546	Chert	34.3	51.73	51.94	41.48	44.64	33.84	1.16	0.93	1.32	3.59	12.42	33.81	76	14	40.07	27.32	34.59	24.12	1.16	0.79	1.43	0.6	Multi-Facet	Success	Centripetal
Qafzeh	Levant	35.29022246	32.70199546	Chert	16.8	48.21	42.87	36.5	39.39	35.65	1.09	0.93	1.1	4.2	9.37	28.08	57	9	22.05	24.05	24.52	19.64	0.9	0.98	1.25	0.32	Multi-Facet	Failed	Centripetal
Qafzeh	Levant	35.29022246	32.70199546	Chert	58.5	52.56	50.84	45.93	50.16	38.8	1.01	0.92	1.29	1.9	26.34	15.97	61	13	22.45	11.78	19.13	19.32	1.16	0.62	0.99	0.17	Dihedral	Failed	Centripetal
Qafzeh	Levant	35.29022246	32.70199546	Chert	73.9	66.26	51.72	65.73	56.2	41.14	0.79	1.17	1.37	2.73	20.55	50.07	72	13	34.19	48.11	38.92	28.52	0.71	1.24	1.36	0.48	Multi-Facet	Success	Centripetal
Qafzeh	Levant	35.29022246	32.70199546	Chert	39	49.26	46.11	44.56	46.67	35.23	0.99	0.95	1.32	2.54	18.4	28.25	73	8	14.93	21.47	24.81	27.36	0.55	0.87	0.91	0.19	Dihedral	Failed	Centripetal
Qafzeh	Levant	35.29022246	32.70199546	Chert	78.4	65.61	60.53	58.65	61.07	45.69	0.99	0.96	1.34	3.53	17.32	35.23	64	10	30.21	20.94	18.75	19.6	1.44	1.12	0.96	0.17	Multi-Facet	Success	Centripetal
Qafzeh	Levant	35.29022246	32.70199546	Chert	221.4	92.2	69.01	84.06	87.77	73.5	0.79	0.96	1.19	2.77	31.67	45.89	62	14	44.76	31.49	47.82	49.71	0.9	0.66	0.96	0.37	Dihedral	Success	Centripetal
Qafzeh	Levant	35.29022246	32.70199546	Chert	172.5	76.36	70.78	66.82	70.33	58.53	1.01	0.95	1.2	1.66	42.41	26.33	64	11	24.81	25.94	26.18	25.63	0.95	0.99	1.02	0.13	Multi-Facet	Failed	Centripetal
A5	Africa	40.537	10.393	Igneous	9	27.25	27.55	19.3	24.88	17.74	1.06	0.78	1.4	2.07	12	18.08	78	8	15.7	6.04	6.05	5.81	2.6	1	1.04	0.13	Multi-Facet	Failed	Centripetal
A5	Africa	40.537	10.393	Igneous	11.5	36.8	37.63	23.9	25.57	16.04	1.35	0.93	1.59	2.49	10.27	21.57	75	7	33.12	15.12	17.47	7.82	1.9	0.87	2.23	0.55	Multi-Facet	Failed	Centripetal
A5	Africa	40.537	10.393	Igneous	22	36.56	37.28	26.93	28.71	16.73	1.19	0.94	1.72	1.58	18.22	23.92	73	7	26.75	22.02	15.73	5.97	1.21	1.4	2.63	0.5	Multi-Facet	Success	Centripetal
A5	Africa	40.537	10.393	Igneous	17	35.56	35.8	26.33	26.81	17.69	1.06	0.98	1.52	1.72	15.55	19.35	71	7	25.33	13.34	12.12	7.2	1.9	1.1	1.68	0.28	Multi-Facet	Success	Centripetal
A5	Africa	40.537	10.393	Igneous	27	47.96	49.41	33.88	30.47	23.76	1.58	1.11	1.28	2.4	12.71	25.87	60	8	32.86	16.36	13.24	9.06	2.01	1.24	1.46	0.35	Multi-Facet	Success	Centripetal
A5	Africa	40.537	10.393	Igneous	19.2	32.08	32.09	33.72	29.49	18.94	1	1.14	1.56	2.04	14.46	17.14	75	5	18.68	13.45	11.68	8.68	1.39	1.15	1.35	0.24	Multi-Facet	Failed	Centripetal
A5	Africa	40.537	10.393	Igneous	33.9	39.22	39.92	37.1	33.93	20.15	1.08	1.09	1.68	1.7	19.93	26.93	75	7	32.33	17.29	12.48	3.91	1.87	1.39	3.19	0.38	Multi-Facet	Success	Centripetal
A5	Africa	40.537	10.393	Igneous	31.2	36.75	36.91	33.89	36.52	27.69	0.96	0.93	1.32	1.88	19.41	29.64	79	5	26.41	22.13	13.04	13.74	1.19	1.7	0.95	0.41	Multi-Facet	Failed	Centripetal
A5	Africa	40.537	10.393	Igneous	53.9	44.09	40.71	40.41	37.56	25.63	0.92	1.08	1.47	1.48	25.3	30.2	70	6	36.61	25.9	16.18	13.8	1.41	1.6	1.17	0.53	Multi-Facet	Success	Centripetal
A5	Africa	40.537	10.393	Igneous	54.7	38.59	38.31	37.59	38.22	28.33	0.92	0.98	1.35	1.26	30.38	28.84	78	5	26.3	20.16	18.87	6.83	1.3	1.07	2.76	0.33	Multi-Facet	Success	Centripetal
A5	Africa	40.537	10.393	Igneous	24.9	37.24	38.27	35.46	35.11	21.22	0.91	1.01	1.65	1.82	19.3	31.63	73	5	36.5	27.91	29.33	13.98	1.24	0.95	2.1	0.67	Multi-Facet	Failed	Centripetal
BNS	Africa	35.97851883	4.468124171	Igneous	22.8	27.6	30.17	28.02	39.84	26.46	0.7	0.7	1.51	2.53	15.77	23.54	60	10	13.83	18.45	19.17	11.85	0.72	0.96	1.62	0.2	Multi-Facet	Failed	Centripetal
BNS	Africa	35.97851883	4.468124171	Igneous	96.8	55.6	55.75	37.83	49.89	35.72	1.05	0.76	1.4	1.89	26.43	19.66	76	16	11.97	10.93	10.93	10.93	1.1	1	1	0.04	Multi-Facet	Failed	Centripetal
BNS	Africa	35.97851883	4.468124171	Igneous	29.3	39.6	38.75	36.29	36.33	29.38	1.03	1	1.24	2.07	17.56	23.23	70	4	31.31	20.11	15.53	12.84	1.56	1.29	1.21	0.43	Multi-Facet	Success	Centripetal
A5	Africa	40.537	10.393	Obsidian	1.4	15.75	15.75	9.37	12.26	8.83	1.22	0.76	1.39	1.94	6.31	11.09	50	5	6.94	7.51	5.51	5.23	0.92	1.36	1.05	0.26	Multi-Facet	Success	Centripetal
A5	Africa	40.537	10.393	Obsidian	3.3	19.95	20.44	14.85	18.6	15.05	1.12	0.8	1.24	2.64	7.04	13.66	72	7	10.62	11.22	11.4	10.39	0.93	0.98	1.1	0.32	Multi-Facet	Failed	Centripetal
A5	Africa	40.537	10.393	Obsidian	4.4	19.49	19.55	19.72	20.47	16.82	0.92	0.96	1.22	2.27	9	16.79	69	7	8.69	9.07	9.33	8.47	0.93	0.97	1.1	0.2	Dihedral	Success	Centripetal
A5	Africa	40.537	10.393	Obsidian	4.1	24.25	22.75	9.61	20.01	9.83	1.11	0.48	2.04	2.03	9.85	10.72	69	7	14.19	9.02	7.66	5.97	1.57	1.18	1.28	0.27	Cortical	Success	Centripetal
A5	Africa	40.537	10.393	Obsidian	6	23.52	22.01	24.66	24.83	21.99	0.84	0.99	1.13	2.49	9.98	16.91	74	8	16.74	9.45	8.04	2.65	1.77	1.18	3.03	0.28	Multi-Facet	Success	Centripetal
A5	Africa	40.537	10.393	Obsidian	2.7	20.73	19.56	15.26	18.34	9.8	1.03	0.83	1.87	2.97	6.18	14.89	77	4	11.99	10.63	7.63	5.31	1.13	1.39	1.44	0.34	Multi-Facet	Success	Centripetal
A5	Africa	40.537	10.393	Obsidian	3.4	23.86	24.27	10.15	16.75	14.57	1.28	0.61	1.15	2.16	7.74	7.45	61	4	14.41	6.26	6.19	6.73	2.14	1.01	0.92	0.21	Cortical	Failed	Centripetal
A5	Africa	40.537	10.393	Obsidian	7.2	25.35	24.53	23.42	22.8	16.05	1.02	1.03	1.42	2.21	10.34	20.34	71	5	16.58	9.22	6.77	2.59	1.8	1.36	2.61	0.26	Multi-Facet	Success	Centripetal
A5	Africa	40.537	10.393	Obsidian	13.4	33.73	37.24	23.79	22.36	12.24	1.54	1.06	1.83	1.31	17.12	20.65	77	6	22.26	12.16	12.18	11.61	1.83	1	1.05	0.3	Multi-Facet	Success	Centripetal
A5	Africa	40.537	10.393	Obsidian	10.4	27.15	27.61	25.78	30.04	21.19	0.81	0.86	1.42	3.17	9.49	20.14	59	6	27.03	13.12	17.06	18.9	1.43	0.77	0.9	0.54	Multi-Facet	Failed	Centripetal
AlWusta	Arabia	39.397	27.418	Quartz	12.2	23.39	24.02	21.75	25.67	18.6	0.88	0.85	1.38	1.53	16.74	14.82	65	6	8.56	12.12	11.21	10.58	0.71	1.08	1.06	0.16	Cortical	Success	Centripetal
AlWusta	Arabia	39.397	27.418	Quartz	35.2	46.67	43.03	25.49	34.56	24.78	1.24	0.74	1.39	1.45	23.89	17.29	67	8	21.11	15.47	15.57	11.54	1.36	0.99	1.35	0.22	Cortical	Failed	Centripetal
AlWusta	Arabia	39.397	27.418	Quartzite	13.1	21.41	32.18	7.31	12.78	5.91	1.23	0.57	2.16	1.1	11.66	14.75	70	7	24.24	10.04	13.04	4.34	1.86	0.77	3	0.38	Multi-Facet	Success	Centripetal
AlWusta	Arabia	39.397	27.418	Quartzite	20.5	21.37	24.08	31.06	33.05	27.06	0.73	0.94	1.22	2.1	15.71	27.77	70	5	18.25	25.39	26.36	19.34	0.69	0.96	1.36	0.6	Multi-Facet	Success	Centripetal
AlWusta	Arabia	39.397	27.418	Quartzite	124.7	56.06	54.72	34.84	44.36	34.13	1.24	0.79	1.3	1.16	38.16	31.92	72	9	25	23.14	26.2	28.56	0.88	0.88	0.92	0.3	Multi-Facet	Failed	Centripetal
BNS	Africa	35.97851883	4.468124171	Igneous	23.7	37.69	40.75	29.75	30.32	23.08	1.16	0.98	1.31	1.81	16.78	16.9	66	6	19.96	15.28	15.86	9.16	1.26	0.96	1.73	0.22	Multi-Facet	Success	Centripetal
Skhul	Levant	34.9643	32.64215	Chert	68.2	57.5	49.61	49.49	56.73	45.13	0.87	0.87	1.26	2.07	27.35	46.34	85	5	33.8	16.36	29.5	22.94	1.15	0.55	1.29	0.35	Multi-Facet	Success	Other
Qafzeh	Levant	35.29022246	32.70199546	Chert	18	38.44	28.11	28.55	35.24	33.56	0.8	0.81	1.05	2.42	14.59	21.32	66	9	9.92	14.05	12.16	9.77	0.71	1.16	1.24	0.14	Plain	Failed	Other
A5	Africa	40.537	10.393	Igneous	95.3	56.95	60.36	43.1	42.58	16.83	1.19	1.01	2.53	2	21.32	11.23	76	7	37.15	7.33	9.01	4.83	4.12	0.81	1.87	0.11	Multi-Facet	Success	Centripetal
A5	Africa	40.537	10.393	Igneous	76	54.63	55.83	32.39	45.36	35.8	1.23	0.71	1.27	2.49	18.25	23.28	70	5	53.13	26.35	28.37	28.15	1.87	0.93	1.01	0.6	Cortical	Failed	Centripetal
AlWusta	Arabia	39.397	27.418	Chert	14.6	23.25	25.03	26.44	29.43	26.28	0.8	0.9	1.12	2.01	14.65	16.69	82	3	24.66	15.49	14.63	11.5	1.59	1.06	1.27	0.49	Multi-Facet	Failed	Centripetal
MDF61	Arabia	45.28389	18.54285	Chert	28.1	48.36	38.83	38.5	40.89	30.54	0.8	0.94	1.34	2.57	15.93	30.81	70	4	31.69	28.76	28.92	19.34	1.1	0.99	1.5	0.49	Multi-Facet	Success	Centripetal
MDF61	Arabia	45.28389	18.54285	Chert	132	77.43	64.12	44.43	49.95	46.85	1.05	0.89	1.07	1.74	28.63	35.48	73	7	50.49	28.99	29.39	22.82	1.72	0.99	1.29	0.38	Multi-Facet	Success	Centripetal
MDF61	Arabia	45.28389	18.54285	Chert	191	68.93	52.58	42.01	62.76	47.38	0.79	0.67	1.32	3.48	18.01	39.28	65	4	51.1	30.02	40.52	29.45	1.26	0.74	1.38	0.59	Multi-Facet	Failed	Centripetal
Skhul	Levant	34.9643	32.64215	Chert	26.3	45.79	38.77	34.37	43.9	25.57	0.86	0.78	1.72	2.43	18.06	43.97	75	16	17.13	24.2	26.03	19.6	0.66	0.93	1.33	0.25	Multi-Facet	Success	Centripetal
Skhul	Levant	34.9643	32.64215	Chert	28.7	44.33	40.03	32.09	42.82	42.39	0.91	0.75	1.01	2.43	17.59	39.89	55	10	34.19	16.27	25.6	27.6	1.24	0.64	0.93	0.54	Multi-Facet	Failed	Centripetal
Skhul	Levant	34.9643	32.64215	Chert	36.5	44.5	41.13	34.38	36.88	26.06	1.08	0.93	1.42	2.03	18.14	35.48	68	8	36.9	15.47	22.05	15.92	1.67	0.7	1.39	0.52	Multi-Facet	Success	Centripetal
Skhul	Levant	34.9643	32.64215	Chert	27.7	54.18	46.52	36.96	45.34	10.33	1.03	0.82	4.39	3.93	11.53	34.16	80	7	19.85	15.7	15.7	15.64	1.26	1	1	0.15	Multi-Facet	Success	Centripetal
Skhul	Levant	34.9643	32.64215	Chert	69.7	71.47	56.52	55.31	64.25	57.08	0.87	0.86	1.13	3.29	19.53	52.21	77	11	42.79	18.63	32.54	35.81	1.19	0.57	0.91	0.42	Plain	Success	Centripetal
Skhul	Levant	34.9643	32.64215	Chert	39.4	55.03	49.56	40.19	51.08	28.45	0.97	0.79	1.8	2.85	17.92	41.58	82	7	44.01	14.82	29.25	1.24	1.5	0.51	23.59	0.51	Multi-Facet	Success	Centripetal
Skhul	Levant	34.9643	32.64215	Chert	73.2	56.42	53.25	27.28	49.95	47.93	1.06	0.55	1.04	1.71	29.25	54.73	78	7	42.23	42.28	44.01	32.04	0.96	0.96	1.37	0.69	Multi-Facet	Success	Centripetal
Skhul	Levant	34.9643	32.64215	Chert	89.8	60.72	56.96	33.73	53.81	57.09	1.04	0.63	0.94	2.15	25.08	40.86	53	8	33.36	21.35	37.04	29.48	0.9	0.58	1.26	0.4	Multi-Facet	Success	Centripetal
Skhul	Levant	34.9643	32.64215	Chert	141.4	78.61	78.06	73.89	70.29	22.91	1.01	1.05	3.07	3.37	20.83	72.71	73	11	62.16	56.09	54.51	13.7	1.11	1.03	3.98	0.58	Multi-Facet	Success	Centripetal
Skhul	Levant	34.9643	32.64215	Chert	93.2	67.91	67.01	51.91	57.06	16.53	1.16	0.91	3.45	2.31	24.66	53.9	69	7	66.18	36.51	45.37	3.5	1.46	0.8	12.96	0.77	Multi-Facet	Failed	Centripetal
Skhul	Levant	34.9643	32.64215	Chert	77.8	68.98	68.21	53.24	67.6	25.23	1	0.79	2.68	3.74	18.08	55	68	7	34.41	23.2	22.2	6.22	1.48	1.05	3.57	0.17	Multi-Facet	Success	Centripetal
Qafzeh	Levant	35.29022246	32.70199546	Chert	46.4	49.85	46.4	29.17	47.32	42.48	0.98	0.62	1.11	2.54	18.62	24.63	66	12	32.65	19.87	34.69	31.44	0.94	0.57	1.1	0.52	Multi-Facet	Success	Centripetal
Qafzeh	Levant	35.29022246	32.70199546	Chert	12.5	42.07	38.77	28.44	28.11	23	1.36	1.01	1.22	2.97	9.46	18.07	62	6	24.13	12.96	10.67	10.94	1.86	1.21	0.98	0.28	Multi-Facet	Success	Centripetal
Qafzeh	Levant	35.29022246	32.70199546	Chert	44.2	61.73	44.33	34.48	49.04	54.77	0.81	0.7	0.9	2.26	21.66	19.7	75	10	17.45	17.53	26.77	20.19	0.65	0.65	1.33	0.19	Dihedral	Success	Centripetal
Qafzeh	Levant	35.29022246	32.70199546	Chert	221.2	90.13	70.04	81.5	87.5	80.61	0.8	0.93	1.09	2.89	30.26	43.46	60	20	46.77	31.63	48.16	42.45	0.97	0.66	1.13	0.37	Dihedral	Success	Centripetal
Qafzeh	Levant	35.29022246	32.70199546	Chert	199.1	86.34	77.22	57.88	76.5	63.23	1.01	0.76	1.21	2.27	33.63	35.12	59	11	50.48	33.5	54.33	66.99	0.75	0.62	0.81	0.57	Multi-Facet	Failed	Centripetal
A5	Africa	40.537	10.393	Igneous	14.8	34.42	35.08	33.24	28.68	11.86	1.18	1.16	2.42	2.05	13.97	20.91	75	6	20.73	12.27	16.15	9.44	1.28	0.76	1.71	0.32	Multi-Facet	Failed	Centripetal
A5	Africa	40.537	10.393	Obsidian	1.6	17.8	17.56	11.62	13.74	13.14	1.27	0.85	1.05	1.93	7.13	6.15	59	4	16.86	4.31	4.29	4.78	3.53	1	0.9	0.33	Multi-Facet	Failed	Other
